# Supplementary material for: First case of canine paraprostatic infection caused by a high-risk ST147 Klebsiella pneumoniae harboring multiple extended-spectrum-β-lactamase genes
Source: Vet Res Commun. 2026 Jul 3;50(5):437. doi: 10.1007/s11259-026-11383-1 (PMC13331917; doi:10.1007/s11259-026-11383-1)
Supplement: Supplementary file 3 — Supplementary Material 3 (XLSX 13.1 KB) [file 11259_2026_11383_MOESM3_ESM.xlsx]

## Sheet: Planilha1
Genome Name	Strain	GenBank Accessions	Collection Year	Isolation Country	Host Common Name
Klebsiella pneumoniae BK-168	BK-168	JAHCVH000000000	2019	Belarus	Human
Klebsiella pneumoniae HS-144	HS-144	JASXRT000000000	2019	Brazil	Pig
Klebsiella pneumoniae USP_LZB_ITU2023	USP_LZB_2023	JBELXY000000000	2023	Brazil	Cat
Klebsiella pneumoniae 466_21	466_21	JAOCPB000000000	2021	Brazil	Human
Klebsiella pneumoniae KP4075_2010	KP4075_2010	JBFLJK000000000	2010	Bulgaria	Human
Klebsiella pneumoniae kp647	kp647	JARAIG000000000	2022	China	Cow
Klebsiella pneumoniae GDKL-49	GDKL-49	JAMHBZ000000000	2020	China	Chicken
Klebsiella pneumoniae COL-Kpn64	COL-Kpn64	NCNQ00000000	2009	Colombia	Human
Klebsiella pneumoniae Zagreb045	Zagreb045	OZ111519,OZ111520,OZ111521,OZ111522,OZ111523,OZ111524,OZ111525,OZ111526	2022	Croatia	Human
Klebsiella pneumoniae 60545-306h	60545-306h	CAOKTS000000000	2021	Djibouti	Human
Klebsiella pneumoniae CAL13_1	CAL13_1	JASDEC000000000	2022	Ecuador	Human
Klebsiella pneumoniae WSF99	WSF99	JAWIZL000000000	2022	Egypt	Human
Klebsiella pneumoniae 312J9	312J9	JBGEOE000000000	2022	France	Human
Klebsiella pneumoniae 24Gaza2023	24Gaza2023	CP145359,CP145360,CP145361,CP145362	2023	Gaza Strip	Human
Klebsiella pneumoniae KE9717	KE9717	JBDYNJ000000000	2020	Germany	Human
Klebsiella pneumoniae 016W_16082020	016W_16082020	JARNMI000000000	2020	Ghana	Human
Klebsiella pneumoniae VPKP267	VPKP267	JAKHEM000000000	2006	Greece	Human
Klebsiella pneumoniae PF_L1_IN	PF_L1_IN	CP120222	2022	India	Poultry
Klebsiella pneumoniae 025D	025D	CP183008	2022	Indonesia	Human
Klebsiella pneumoniae 6677318	6677318	JAMOIZ000000000	2021	Israel	Human
Klebsiella pneumoniae 115ACQ	115ACQ	JAZGQH000000000	2023	Italy	Human
Klebsiella pneumoniae UTM00015	UTM00015	JASWEX000000000	2016	Japan	Human
Klebsiella pneumoniae MRSN517281	MRSN517281	JAGYCT000000000	2016	Jordan	Human
Klebsiella pneumoniae 1734	1734	JARUOD000000000	2020	Lebanon	Human
Klebsiella pneumoniae 60783_sr	60783_sr	JAUQRE000000000	2022	Libya	Human
Klebsiella pneumoniae INFBF11023	INFBF11023	CP166689,CP166690,CP166691,CP166692,CP166693,CP166694,CP166695	2019	Malaysia	Human
Klebsiella pneumoniae KpLESPA_95	KpLESPA_95	JAYESR000000000	2022	Mexico	Human
Klebsiella pneumoniae M64	M64	JAQYZR000000000	2019	Morocco	Human
Klebsiella pneumoniae RIVM_C018792	RIVM_C018792	JBDYAO000000000	2019	Netherlands	Human
Klebsiella pneumoniae WS_2036	WS_2036	JARUOU000000000	2020	Nigeria	Human
Klebsiella pneumoniae 1790	1790	JAURSN000000000	2020	Oman	Human
Klebsiella pneumoniae 1247	1247	JBJHEH000000000	2024	Pakistan	Human
Klebsiella pneumoniae KpCR07	KpCR07	JAUCQQ000000000	2018	Peru	Human
Klebsiella pneumoniae INSA55600	INSA55600	JAWDCQ000000000	2022	Portugal	Human
Klebsiella pneumoniae VG313	VG313	JAOCNF000000000	2020	Portugal	Dog
Klebsiella pneumoniae VG314	VG314	JAOCNG000000000	2020	Portugal	Cat
Klebsiella pneumoniae NNKP_2024.7	NNKP_2024.7	JBKKRG000000000	2024	Russia	Human
Klebsiella pneumoniae Kpn_R01	Kpn_R01	JBLJWY000000000	2024	Saudi Arabia	Human
Klebsiella pneumoniae MAR168	MAR168	JBAFSO000000000	2022	Senegal	Human
Klebsiella pneumoniae CT209	CT209	JBKIQP000000000	2021	Singapore	Human
Klebsiella pneumoniae GWCRE20-33	GWCRE20-33	JAULKC000000000	2020	South Korea	Human
Klebsiella pneumoniae 1096796	1096796	JBJLNG000000000	2024	Spain	Human
Klebsiella pneumoniae KP22_UID2108280018	KP22_UID2108280018	CP171538,CP171539	2021	Thailand	Human
Klebsiella pneumoniae KPA2	KPA2	CP102987,CP102988,CP102989,CP102990,CP102991,CP102992	2020	Thailand	Dog
Klebsiella pneumoniae CCRKp_108J4	CCRKp_108J4	JBGRDV000000000	2023	Tunisia	Human
Klebsiella pneumoniae MUWRP1069	MUWRP1069	JAWOYD000000000	2018	Uganda	Human
Klebsiella pneumoniae 2564/22	2564/22	JBGUCI000000000	2022	Ukraine	Human
Klebsiella pneumoniae KP119_WM3_21.23_ST147_NDM1	KP119_WM3_21.23_ST147_NDM1	CP137396,CP137401,CP137397,CP137398,CP137402,CP137399,CP137400	2023	United Kingdom	Human
Klebsiella pneumoniae 2024CK-00456	2024CK-00456	ABRVJH000000000	2024	USA	Human
Klebsiella pneumoniae NCK1166	NCK1166	JBDFRC000000000	2022	Viet Nam	Human
